# Supplementary material for: High-Entropy and Component Stoichiometry Tuning Strategies Boost the Sodium-Ion Storage Performance of Cobalt-Free Prussian Blue Analogues Cathode Materials
Source: Molecules. 2024 Sep 25;29(19):4559. doi: 10.3390/molecules29194559 (PMC11478298; doi:10.3390/molecules29194559)
Supplement: Supplementary file 1 [file molecules-29-04559-s001.zip]

Archive with 1 entries (1 files):
- molecules-3207635-supplementary.pdf
